# Supplementary material for: First month of the epidemic caused by COVID-19 in Italy: current status and real-time outbreak development forecast
Source: Glob Health Res Policy. 2020 Oct 1;5:43. doi: 10.1186/s41256-020-00170-3 (PMC7544517; doi:10.1186/s41256-020-00170-3)
Supplement: Supplementary file 2 — Additional file 2. [file 41256_2020_170_MOESM2_ESM.csv]

date	new_cases	non_intens_care	intens_care	quarant_at_home	rec_or_ disch	deceaded	confirmed_cases	total_swabs	n_days	new_swabs	ratio_swabs_cases
2020-02-24T18:00:00	221	101	26	94	1	7	229	4324	1	4324	5
2020-02-25T18:00:00	93	114	35	162	1	10	322	8623	2	4299	2
2020-02-26T18:00:00	78	128	36	221	3	12	400	9587	3	964	8
2020-02-27T18:00:00	250	248	56	284	45	17	650	12014	4	2427	10
2020-02-28T18:00:00	238	345	64	412	46	21	888	15695	5	3681	6
2020-02-29T18:00:00	240	401	105	543	50	29	1128	18661	6	2966	8
2020-03-01T18:00:00	566	639	140	798	83	34	1694	21127	7	2466	23
2020-03-02T18:00:00	342	742	166	927	149	52	2036	23345	8	2218	15
2020-03-03T18:00:00	466	1034	229	1000	160	79	2502	25856	9	2511	19
2020-03-04T18:00:00	587	1346	295	1065	276	107	3089	29837	10	3981	15
2020-03-05T18:00:00	769	1790	351	1155	414	148	3858	32362	11	2525	30
2020-03-06T18:00:00	778	2394	462	1060	523	197	4636	36359	12	3997	19
2020-03-07T18:00:00	1247	2651	567	1843	589	233	5883	42062	13	5703	22
2020-03-08T18:00:00	1492	3557	650	2180	622	366	7375	49937	14	7875	19
2020-03-09T18:00:00	1797	4316	733	2936	724	463	9172	53826	15	3889	46
2020-03-10T18:00:00	977	5038	877	2599	1004	631	10149	60761	16	6935	14
2020-03-11T17:00:00	2313	5838	1028	3724	1045	827	12462	73154	17	12393	19
2020-03-12T17:00:00	2651	6650	1153	5036	1258	1016	15113	86011	18	12857	21
2020-03-13T17:00:00	2547	7426	1328	6201	1439	1266	17660	97488	19	11477	22
2020-03-14T17:00:00	3497	8372	1518	7860	1966	1441	21157	109170	20	11682	30
2020-03-15T17:00:00	3590	9663	1672	9268	2335	1809	24747	124899	21	15729	23
2020-03-16T17:00:00	3233	11025	1851	10197	2749	2158	27980	137962	22	13063	25
2020-03-17T17:00:00	3526	12894	2060	11108	2941	2503	31506	148657	23	10695	33
2020-03-18T17:00:00	4207	14363	2257	12090	4025	2978	35713	165541	24	16884	25
2020-03-19T17:00:00	5322	15757	2498	14935	4440	3405	41035	182777	25	17236	31
2020-03-20T17:00:00	5986	16020	2655	19185	5129	4032	47021	206886	26	24109	25
2020-03-21T17:00:00	6557	17708	2857	22116	6072	4825	53578	233222	27	26336	25
2020-03-22T17:00:00	5560	19846	3009	23783	7024	5476	59138	258402	28	25180	22
2020-03-23T17:00:00	4789	20692	3204	26522	7432	6077	63927	275468	29	17066	28
2020-03-24T17:00:00	5249	21937	3396	28697	8326	6820	69176	296964	30	21496	24
2020-03-25T17:00:00	5210	23112	3489	30920	9362	7503	74386	324445	31	27481	19
2020-03-26T17:00:00	6153	24753	3612	33648	10361	8165	80539	361060	32	36615	17
2020-03-27T17:00:00	5959	26029	3732	36653	10950	9134	86498	394079	33	33019	18
2020-03-28T17:00:00	5974	26676	3856	39533	12384	10023	92472	429526	34	35447	17
2020-03-29T17:00:00	5217	27386	3906	42588	13030	10779	97689	454030	35	24504	21
2020-03-30T17:00:00	4050	27795	3981	43752	14620	11591	101739	477359	36	23329	17
